# Supplementary material for: Identifying Research Priorities to Promote the Well-Being of Family Caregivers of Canadians with Intellectual and/or Developmental Disabilities: A Pilot Delphi Study
Source: Int J Environ Res Public Health. 2023 Nov 16;20(22):7072. doi: 10.3390/ijerph20227072 (PMC10671217; doi:10.3390/ijerph20227072)
Supplement: Supplementary file 1 [file ijerph-20-07072-s001.zip]

Archive with 1 entries (1 files):
- ijerph-2639009-supplementary.pdf
